# Supplementary material for: Populations of the Australian Saltmarsh Mosquito Aedes vigilax Vary Between Panmixia and Temporally Stable Local Genetic Structure
Source: Evol Appl. 2025 Jun 23;18(6):e70119. doi: 10.1111/eva.70119 (PMC12185376; doi:10.1111/eva.70119)
Supplement: Supplementary file 2 — Table S1. [file EVA-18-e70119-s001.xlsx]

## Sheet: Sheet1
Table S1. Details of the 60 sample pools, including latitude, longitude, date of sampling, and number of individuals in the pool.
REGION	SAMPLE	LAT	LON	DATE	nIND
Gippsland, VIC	Gippsland	-38.0623	147.427	2019-04-01	50
Hervey Bay, QLD	Hervey Bay	-25.5799	152.842	2021	50
Mandurah, WA	Furnissdale	-32.5571	115.757	2021-03-31	50
Mandurah, WA	Southern Estuary Road	-32.7769	115.694	2021-03-31	50
Newcastle, NSW	Dora Creek 1	-33.0902	151.512	2021-04-14	49
Newcastle, NSW	Dora Creek 2 (aggregate)	-33.0902	151.512	2021-03-17	50
Newcastle, NSW	Fern Bay	-32.8576	151.795	2021-03-16	50
Newcastle, NSW	Fern Bay (aggregate)	-32.8576	151.795	2021-04-12	50
Newcastle, NSW	Hexham Swamp 1 (aggregate)	-32.8222	151.679	2021-03-29	50
Newcastle, NSW	Hexham Swamp 2	-32.856	151.684	2021-04-06	50
Newcastle, NSW	Hexham Swamp 3	-32.856	151.684	2021-03-16	50
Newcastle, NSW	Ironbark Creek 1	-32.8544	151.701	2021-04-06	50
Newcastle, NSW	Ironbark Creek 2 (aggregate)	-32.8544	151.701	2021-03-29	50
Newcastle, NSW	Karuah 1 (aggregate)	-32.6546	151.929	2021-04-15	50
Newcastle, NSW	Karuah 2 (aggregate)	-32.6546	151.929	2021-03-16	50
Newcastle, NSW	Kooragang Island 1	-32.8598	151.723	2021-04-06	50
Newcastle, NSW	Kooragang Island 2	-32.8492	151.716	2021-04-06	50
Newcastle, NSW	Kooragang Island 3	-32.8492	151.716	2021-03-16	50
Newcastle, NSW	Kooragang Island 4	-32.8472	151.701	2021-04-06	50
Newcastle, NSW	Kooragang Island 5	-32.8472	151.701	2021-03-16	50
Newcastle, NSW	Kooragang Island 6	-32.8341	151.709	2021-04-06	50
Newcastle, NSW	Kooragang Island 7	-32.8341	151.709	2021-03-16	50
Newcastle, NSW	Maryland 1	-32.8691	151.655	2021-04-06	50
Newcastle, NSW	Maryland 2	-32.8691	151.655	2021-04-06	50
Newcastle, NSW	Maryland 3 (aggregate)	-32.8691	151.655	2021-03-16	50
Newcastle, NSW	Shortland Wetlands 1 (aggregate)	-32.8766	151.696	2021-04-15	50
Newcastle, NSW	Shortland Wetlands 2 (aggregate)	-32.8766	151.696	2021-03-16	50
Newcastle, NSW	Taylors Beach 1 (aggregate)	-32.7633	152.044	2021-03-16	50
Newcastle, NSW	Taylors Beach 2 (aggregate)	-32.7461	152.058	2021-04-15	50
Newcastle, NSW	Teralba 1	-32.9565	151.613	2021-03-16	50
Newcastle, NSW	Teralba 2	-32.9539	151.613	2021-04-11	50
Newcastle, NSW	Tomago 1	-32.842	151.756	2021-04-06	50
Newcastle, NSW	Tomago 2	-32.8182	151.806	2021-04-06	50
Newcastle, NSW	Tomago 3 (aggregate)	-32.8182	151.806	2021-03-29	50
Newcastle, NSW	Tomago 4	-32.8221	151.778	2021-03-16	50
Newcastle, NSW	Tomago 5	-32.8221	151.778	2021-04-06	50
Newcastle, NSW	Tomago 6	-32.8363	151.773	2021-03-16	50
Newcastle, NSW	Tomago 7	-32.8363	151.773	2021-04-06	50
Newcastle, NSW	Tomago 8	-32.842	151.756	2021-03-16	50
Newcastle, NSW	Tomago 9	-32.8182	151.806	2021-03-08	50
Newcastle, NSW	University of Newcastle	-32.8889	151.704	2021-04-15	50
Newcastle, NSW	University of Newcastle (aggregate)	-32.8938	151.701	2021-03-16	50
Sydney, NSW	Duck River 1	-33.8301	151.045	2022-03-26	50
Sydney, NSW	Duck River 2	-33.8296	151.044	2022-03-25	50
Sydney, NSW	Duck River 3	-33.8315	151.044	2022-03-27	50
Sydney, NSW	Duck River 4	-33.8296	151.044	2021-03-17	50
Sydney, NSW	Duck River 5	-33.8296	151.044	2021-03-17	50
Sydney, NSW	Georges River	-33.9806	151.021	2022-04-01	50
Sydney, NSW	Rockdale	-33.943	151.153	2022-04-01	36
Sydney, NSW	Sydney Olympic Park 1	-33.8224	151.073	2022-03-25	50
Sydney, NSW	Sydney Olympic Park 2	-33.8312	151.07	2022-03-25	50
Sydney, NSW	Sydney Olympic Park 3	-33.8272	151.07	2022-03-25	50
Sydney, NSW	Sydney Olympic Park 4	-33.8346	151.066	2022-03-25	50
Sydney, NSW	Sydney Olympic Park 5	-33.8387	151.059	2022-03-27	50
Sydney, NSW	Sydney Olympic Park 6	-33.8464	151.052	2022-03-25	50
Sydney, NSW	Sydney Olympic Park 7	-33.8369	151.073	2022-03-25	50
Sydney, NSW	Sydney Olympic Park 8	-33.8463	151.077	2022-03-25	50
Sydney, NSW	Sydney Olympic Park 9	-33.8396	151.077	2022-03-25	50
Sydney, NSW	Sydney Olympic Park 10	-33.8446	151.08	2021-03-17	50
Sydney, NSW	Sydney Olympic Park 11	-33.8446	151.08	2021-04-18	50
